# Supplementary material for: Near-Infrared Phosphorescent Hybrid Organic–Inorganic Perovskite with High-Contrast Dielectric and Third-Order Nonlinear Optical Switching Functionalities
Source: ACS Appl Mater Interfaces. 2021 Dec 30;14(1):1460–71. doi: 10.1021/acsami.1c20557 (PMC8762641; doi:10.1021/acsami.1c20557)
Supplement: Supplementary file 2 — am1c20557_si_002.cif [file am1c20557_si_002.cif]

 
data_PhaseI

# start Validation Reply Form
_vrf_PLAT043_PhaseI
;
PROBLEM: Calculated and Reported Mol. Weight Differ by ..      40.32 Check 
RESPONSE: hydrogen atoms from disordered amines were not introduced in the
refinement while the reported formula includes all hydrogen atoms
;
# end Validation Reply Form
 
_audit_creation_method            'SHELXL-2018/3'
_shelx_SHELXL_version_number      '2018/3'
_chemical_name_systematic         ?
_chemical_name_common             ?
_chemical_melting_point           ?
_chemical_formula_moiety          ?
_chemical_formula_sum
 'C14 H20 Cr K N8' 
_chemical_formula_weight          391.48

loop_
 _atom_type_symbol
 _atom_type_description
 _atom_type_scat_dispersion_real
 _atom_type_scat_dispersion_imag
 _atom_type_scat_source
 'C'  'C'   0.0033   0.0016
 'International Tables Vol C Tables 4.2.6.8 and 6.1.1.4'
 'N'  'N'   0.0061   0.0033
 'International Tables Vol C Tables 4.2.6.8 and 6.1.1.4'
 'K'  'K'   0.2009   0.2494
 'International Tables Vol C Tables 4.2.6.8 and 6.1.1.4'
 'Cr'  'Cr'   0.3209   0.6236
 'International Tables Vol C Tables 4.2.6.8 and 6.1.1.4'
 'H'  'H'   0.0000   0.0000
 'International Tables Vol C Tables 4.2.6.8 and 6.1.1.4'
 
_space_group_crystal_system       cubic
_space_group_IT_number            225
_space_group_name_H-M_alt         'F m -3 m'
_space_group_name_Hall            '-F 4 2 3'
 
_shelx_space_group_comment
;
The symmetry employed for this shelxl refinement is uniquely defined
by the following loop, which should always be used as a source of
symmetry information in preference to the above space-group names.
They are only intended as comments.
;
 
loop_
 _space_group_symop_operation_xyz
 'x, y, z'
 '-x, -y, z'
 '-x, y, -z'
 'x, -y, -z'
 'z, x, y'
 'z, -x, -y'
 '-z, -x, y'
 '-z, x, -y'
 'y, z, x'
 '-y, z, -x'
 'y, -z, -x'
 '-y, -z, x'
 'y, x, -z'
 '-y, -x, -z'
 'y, -x, z'
 '-y, x, z'
 'x, z, -y'
 '-x, z, y'
 '-x, -z, -y'
 'x, -z, y'
 'z, y, -x'
 'z, -y, x'
 '-z, y, x'
 '-z, -y, -x'
 'x, y+1/2, z+1/2'
 '-x, -y+1/2, z+1/2'
 '-x, y+1/2, -z+1/2'
 'x, -y+1/2, -z+1/2'
 'z, x+1/2, y+1/2'
 'z, -x+1/2, -y+1/2'
 '-z, -x+1/2, y+1/2'
 '-z, x+1/2, -y+1/2'
 'y, z+1/2, x+1/2'
 '-y, z+1/2, -x+1/2'
 'y, -z+1/2, -x+1/2'
 '-y, -z+1/2, x+1/2'
 'y, x+1/2, -z+1/2'
 '-y, -x+1/2, -z+1/2'
 'y, -x+1/2, z+1/2'
 '-y, x+1/2, z+1/2'
 'x, z+1/2, -y+1/2'
 '-x, z+1/2, y+1/2'
 '-x, -z+1/2, -y+1/2'
 'x, -z+1/2, y+1/2'
 'z, y+1/2, -x+1/2'
 'z, -y+1/2, x+1/2'
 '-z, y+1/2, x+1/2'
 '-z, -y+1/2, -x+1/2'
 'x+1/2, y, z+1/2'
 '-x+1/2, -y, z+1/2'
 '-x+1/2, y, -z+1/2'
 'x+1/2, -y, -z+1/2'
 'z+1/2, x, y+1/2'
 'z+1/2, -x, -y+1/2'
 '-z+1/2, -x, y+1/2'
 '-z+1/2, x, -y+1/2'
 'y+1/2, z, x+1/2'
 '-y+1/2, z, -x+1/2'
 'y+1/2, -z, -x+1/2'
 '-y+1/2, -z, x+1/2'
 'y+1/2, x, -z+1/2'
 '-y+1/2, -x, -z+1/2'
 'y+1/2, -x, z+1/2'
 '-y+1/2, x, z+1/2'
 'x+1/2, z, -y+1/2'
 '-x+1/2, z, y+1/2'
 '-x+1/2, -z, -y+1/2'
 'x+1/2, -z, y+1/2'
 'z+1/2, y, -x+1/2'
 'z+1/2, -y, x+1/2'
 '-z+1/2, y, x+1/2'
 '-z+1/2, -y, -x+1/2'
 'x+1/2, y+1/2, z'
 '-x+1/2, -y+1/2, z'
 '-x+1/2, y+1/2, -z'
 'x+1/2, -y+1/2, -z'
 'z+1/2, x+1/2, y'
 'z+1/2, -x+1/2, -y'
 '-z+1/2, -x+1/2, y'
 '-z+1/2, x+1/2, -y'
 'y+1/2, z+1/2, x'
 '-y+1/2, z+1/2, -x'
 'y+1/2, -z+1/2, -x'
 '-y+1/2, -z+1/2, x'
 'y+1/2, x+1/2, -z'
 '-y+1/2, -x+1/2, -z'
 'y+1/2, -x+1/2, z'
 '-y+1/2, x+1/2, z'
 'x+1/2, z+1/2, -y'
 '-x+1/2, z+1/2, y'
 '-x+1/2, -z+1/2, -y'
 'x+1/2, -z+1/2, y'
 'z+1/2, y+1/2, -x'
 'z+1/2, -y+1/2, x'
 '-z+1/2, y+1/2, x'
 '-z+1/2, -y+1/2, -x'
 '-x, -y, -z'
 'x, y, -z'
 'x, -y, z'
 '-x, y, z'
 '-z, -x, -y'
 '-z, x, y'
 'z, x, -y'
 'z, -x, y'
 '-y, -z, -x'
 'y, -z, x'
 '-y, z, x'
 'y, z, -x'
 '-y, -x, z'
 'y, x, z'
 '-y, x, -z'
 'y, -x, -z'
 '-x, -z, y'
 'x, -z, -y'
 'x, z, y'
 '-x, z, -y'
 '-z, -y, x'
 '-z, y, -x'
 'z, -y, -x'
 'z, y, x'
 '-x, -y+1/2, -z+1/2'
 'x, y+1/2, -z+1/2'
 'x, -y+1/2, z+1/2'
 '-x, y+1/2, z+1/2'
 '-z, -x+1/2, -y+1/2'
 '-z, x+1/2, y+1/2'
 'z, x+1/2, -y+1/2'
 'z, -x+1/2, y+1/2'
 '-y, -z+1/2, -x+1/2'
 'y, -z+1/2, x+1/2'
 '-y, z+1/2, x+1/2'
 'y, z+1/2, -x+1/2'
 '-y, -x+1/2, z+1/2'
 'y, x+1/2, z+1/2'
 '-y, x+1/2, -z+1/2'
 'y, -x+1/2, -z+1/2'
 '-x, -z+1/2, y+1/2'
 'x, -z+1/2, -y+1/2'
 'x, z+1/2, y+1/2'
 '-x, z+1/2, -y+1/2'
 '-z, -y+1/2, x+1/2'
 '-z, y+1/2, -x+1/2'
 'z, -y+1/2, -x+1/2'
 'z, y+1/2, x+1/2'
 '-x+1/2, -y, -z+1/2'
 'x+1/2, y, -z+1/2'
 'x+1/2, -y, z+1/2'
 '-x+1/2, y, z+1/2'
 '-z+1/2, -x, -y+1/2'
 '-z+1/2, x, y+1/2'
 'z+1/2, x, -y+1/2'
 'z+1/2, -x, y+1/2'
 '-y+1/2, -z, -x+1/2'
 'y+1/2, -z, x+1/2'
 '-y+1/2, z, x+1/2'
 'y+1/2, z, -x+1/2'
 '-y+1/2, -x, z+1/2'
 'y+1/2, x, z+1/2'
 '-y+1/2, x, -z+1/2'
 'y+1/2, -x, -z+1/2'
 '-x+1/2, -z, y+1/2'
 'x+1/2, -z, -y+1/2'
 'x+1/2, z, y+1/2'
 '-x+1/2, z, -y+1/2'
 '-z+1/2, -y, x+1/2'
 '-z+1/2, y, -x+1/2'
 'z+1/2, -y, -x+1/2'
 'z+1/2, y, x+1/2'
 '-x+1/2, -y+1/2, -z'
 'x+1/2, y+1/2, -z'
 'x+1/2, -y+1/2, z'
 '-x+1/2, y+1/2, z'
 '-z+1/2, -x+1/2, -y'
 '-z+1/2, x+1/2, y'
 'z+1/2, x+1/2, -y'
 'z+1/2, -x+1/2, y'
 '-y+1/2, -z+1/2, -x'
 'y+1/2, -z+1/2, x'
 '-y+1/2, z+1/2, x'
 'y+1/2, z+1/2, -x'
 '-y+1/2, -x+1/2, z'
 'y+1/2, x+1/2, z'
 '-y+1/2, x+1/2, -z'
 'y+1/2, -x+1/2, -z'
 '-x+1/2, -z+1/2, y'
 'x+1/2, -z+1/2, -y'
 'x+1/2, z+1/2, y'
 '-x+1/2, z+1/2, -y'
 '-z+1/2, -y+1/2, x'
 '-z+1/2, y+1/2, -x'
 'z+1/2, -y+1/2, -x'
 'z+1/2, y+1/2, x'
 
_cell_length_a                    12.3599(4)
_cell_length_b                    12.3599(4)
_cell_length_c                    12.3599(4)
_cell_angle_alpha                 90
_cell_angle_beta                  90
_cell_angle_gamma                 90
_cell_volume                      1888.19(18)
_cell_formula_units_Z             4
_cell_measurement_temperature     295(2)
_cell_measurement_reflns_used   962
_cell_measurement_theta_min     4.6310
_cell_measurement_theta_max     26.6510
 
_exptl_crystal_description        plate
_exptl_crystal_colour             ?
_exptl_crystal_density_meas       ?
_exptl_crystal_density_method     ?
_exptl_crystal_density_diffrn     1.377          
_exptl_crystal_F_000              812
_exptl_transmission_factor_min    ?
_exptl_transmission_factor_max    ?
_exptl_crystal_size_max           0.15
_exptl_crystal_size_mid           0.08
_exptl_crystal_size_min           0.06
_exptl_absorpt_coefficient_mu     0.839

_diffrn_ambient_temperature       295(2)
_exptl_absorpt_correction_T_min                   0.94682
_exptl_absorpt_correction_T_max                   1.00000
_exptl_absorpt_correction_type            multi-scan
_exptl_absorpt_process_details
;
CrysAlisPro 1.171.38.41 (Rigaku Oxford Diffraction, 2015)
Empirical absorption correction using spherical harmonics,
 implemented in SCALE3 ABSPACK scaling algorithm.
;
_oxdiff_exptl_absorpt_empirical_full_min           0.972
_oxdiff_exptl_absorpt_empirical_full_max           1.038
_oxdiff_exptl_absorpt_empirical_details
;
Empirical correction (ABSPACK) includes:
- Absorption correction using spherical harmonics
- Frame scaling
;
_diffrn_source 'fine-focus sealed X-ray tube'
_diffrn_source_type 'Enhance (Mo) X-ray Source'
_diffrn_radiation_probe x-ray
_diffrn_radiation_type 'Mo K\a'
_diffrn_radiation_wavelength 0.71073
_diffrn_radiation_monochromator graphite
_diffrn_measurement_device 'four-circle diffractometer'
_diffrn_measurement_device_type 'Xcalibur, Atlas'
_diffrn_detector 'CCD plate'
_diffrn_detector_type Atlas
_diffrn_detector_area_resol_mean 10.6249
_diffrn_reflns_number             1806
_diffrn_reflns_av_unetI/netI      0.0078
_diffrn_reflns_av_R_equivalents   0.0172
_diffrn_reflns_limit_h_min        -10
_diffrn_reflns_limit_h_max        15
_diffrn_reflns_limit_k_min        -9
_diffrn_reflns_limit_k_max        16
_diffrn_reflns_limit_l_min        -11
_diffrn_reflns_limit_l_max        15
_diffrn_reflns_theta_min          2.854
_diffrn_reflns_theta_max          28.926
_diffrn_reflns_theta_full         25.000
_diffrn_measured_fraction_theta_max   0.970
_diffrn_measured_fraction_theta_full  0.992
_diffrn_reflns_Laue_measured_fraction_max    0.970
_diffrn_reflns_Laue_measured_fraction_full   0.992
_diffrn_reflns_point_group_measured_fraction_max   0.970
_diffrn_reflns_point_group_measured_fraction_full  0.992
_reflns_number_total              160
_reflns_number_gt                 146
_reflns_threshold_expression      'I > 2\s(I)'
_reflns_Friedel_coverage          0.000
_reflns_Friedel_fraction_max      .
_reflns_Friedel_fraction_full     .
 
_reflns_special_details
;
 Reflections were merged by SHELXL according to the crystal
 class for the calculation of statistics and refinement.
 
 _reflns_Friedel_fraction is defined as the number of unique
 Friedel pairs measured divided by the number that would be
 possible theoretically, ignoring centric projections and
 systematic absences.
;
 
_computing_data_collection     'CrysAlisPro 1.171.38.41 (Rigaku OD, 2015)'
_computing_cell_refinement     'CrysAlisPro 1.171.38.41 (Rigaku OD, 2015)'
_computing_data_reduction      'CrysAlisPro 1.171.38.41 (Rigaku OD, 2015)'
_computing_structure_solution     'SHELXT 2014/5 (Sheldrick, 2014)'
_computing_structure_refinement 'SHELXL-2018/3 (Sheldrick, 2018)'
_computing_molecular_graphics     ?
_computing_publication_material   ?
_refine_special_details           ?
_refine_ls_structure_factor_coef  Fsqd
_refine_ls_matrix_type            full
_refine_ls_weighting_scheme       calc
_refine_ls_weighting_details
'w=1/[\s^2^(Fo^2^)+(0.0806P)^2^+0.5210P] where P=(Fo^2^+2Fc^2^)/3'
_atom_sites_solution_primary      ?
_atom_sites_solution_secondary    ?
_atom_sites_solution_hydrogens    .
_refine_ls_hydrogen_treatment     undef
_refine_ls_extinction_method      none
_refine_ls_extinction_coef        .
_refine_ls_number_reflns          160
_refine_ls_number_parameters      19
_refine_ls_number_restraints      0
_refine_ls_R_factor_all           0.0352
_refine_ls_R_factor_gt            0.0318
_refine_ls_wR_factor_ref          0.1057
_refine_ls_wR_factor_gt           0.1011
_refine_ls_goodness_of_fit_ref    1.077
_refine_ls_restrained_S_all       1.077
_refine_ls_shift/su_max           0.001
_refine_ls_shift/su_mean          0.000
 
loop_
 _atom_site_label
 _atom_site_type_symbol
 _atom_site_fract_x
 _atom_site_fract_y
 _atom_site_fract_z
 _atom_site_U_iso_or_equiv
 _atom_site_adp_type
 _atom_site_occupancy
 _atom_site_site_symmetry_order  
 _atom_site_calc_flag
 _atom_site_refinement_flags_posn
 _atom_site_refinement_flags_adp
 _atom_site_refinement_flags_occupancy
 _atom_site_disorder_assembly
 _atom_site_disorder_group
Cr1 Cr 0.500000 0.000000 0.500000 0.0415(5) Uani 1 48 d S T P . .
K1 K 0.500000 0.500000 0.500000 0.0530(6) Uani 1 48 d S T P . .
C1 C 0.500000 0.1680(3) 0.500000 0.0649(11) Uani 1 8 d S T P . .
N1 N 0.500000 0.2600(3) 0.500000 0.103(2) Uani 1 8 d S T P . .
C2 C 0.3485(17) 0.250000 0.250000 0.158(11) Uani 0.5 4 d S T P . .
C3 C 0.3082(11) 0.1918(11) 0.1918(11) 0.095(6) Uani 0.25 6 d S T P . .
N2 N 0.2993(18) 0.2007(18) 0.2993(18) 0.29(5) Uani 0.25 6 d S T P . .
 
loop_
 _atom_site_aniso_label
 _atom_site_aniso_U_11
 _atom_site_aniso_U_22
 _atom_site_aniso_U_33
 _atom_site_aniso_U_23
 _atom_site_aniso_U_13
 _atom_site_aniso_U_12
Cr1 0.0415(5) 0.0415(5) 0.0415(5) 0.000 0.000 0.000
K1 0.0530(6) 0.0530(6) 0.0530(6) 0.000 0.000 0.000
C1 0.0728(15) 0.049(2) 0.0728(15) 0.000 0.000 0.000
N1 0.130(4) 0.051(3) 0.130(4) 0.000 0.000 0.000
C2 0.070(8) 0.201(18) 0.201(18) 0.026(17) 0.000 0.000
C3 0.095(6) 0.095(6) 0.095(6) -0.015(6) 0.015(6) 0.015(6)
N2 0.29(5) 0.29(5) 0.29(5) 0.12(3) -0.12(3) 0.12(3)
 
_geom_special_details
;
 All esds (except the esd in the dihedral angle between two l.s. planes)
 are estimated using the full covariance matrix.  The cell esds are taken
 into account individually in the estimation of esds in distances, angles
 and torsion angles; correlations between esds in cell parameters are only
 used when they are defined by crystal symmetry.  An approximate (isotropic)
 treatment of cell esds is used for estimating esds involving l.s. planes.
;
 
loop_
 _geom_bond_atom_site_label_1
 _geom_bond_atom_site_label_2
 _geom_bond_distance
 _geom_bond_site_symmetry_2
 _geom_bond_publ_flag
Cr1 C1 2.076(4) 177_556 ?
Cr1 C1 2.076(4) 81_545 ?
Cr1 C1 2.076(4) 97_656 ?
Cr1 C1 2.076(4) 29_545 ?
Cr1 C1 2.076(4) 125_655 ?
Cr1 C1 2.076(4) . ?
K1 N1 2.966(4) 105_666 ?
K1 N1 2.966(4) 9 ?
K1 N1 2.966(4) 97_666 ?
K1 N1 2.966(4) 5 ?
K1 N1 2.966(4) 101_666 ?
K1 N1 2.966(4) . ?
C1 N1 1.137(5) . ?

 
loop_
 _geom_angle_atom_site_label_1
 _geom_angle_atom_site_label_2
 _geom_angle_atom_site_label_3
 _geom_angle
 _geom_angle_site_symmetry_1
 _geom_angle_site_symmetry_3
 _geom_angle_publ_flag
C1 Cr1 C1 180.0 177_556 81_545 ?
C1 Cr1 C1 90.000(1) 177_556 97_656 ?
C1 Cr1 C1 90.0 81_545 97_656 ?
C1 Cr1 C1 90.0 177_556 29_545 ?
C1 Cr1 C1 90.0 81_545 29_545 ?
C1 Cr1 C1 90.0 97_656 29_545 ?
C1 Cr1 C1 90.0 177_556 125_655 ?
C1 Cr1 C1 90.0 81_545 125_655 ?
C1 Cr1 C1 90.0 97_656 125_655 ?
C1 Cr1 C1 180.0 29_545 125_655 ?
C1 Cr1 C1 90.0 177_556 . ?
C1 Cr1 C1 90.000(1) 81_545 . ?
C1 Cr1 C1 180.0 97_656 . ?
C1 Cr1 C1 90.0 29_545 . ?
C1 Cr1 C1 90.0 125_655 . ?
N1 K1 N1 180.0 105_666 9 ?
N1 K1 N1 90.0 105_666 97_666 ?
N1 K1 N1 90.0 9 97_666 ?
N1 K1 N1 90.0 105_666 5 ?
N1 K1 N1 90.0 9 5 ?
N1 K1 N1 90.0 97_666 5 ?
N1 K1 N1 90.0 105_666 101_666 ?
N1 K1 N1 90.0 9 101_666 ?
N1 K1 N1 90.0 97_666 101_666 ?
N1 K1 N1 180.0 5 101_666 ?
N1 K1 N1 90.0 105_666 . ?
N1 K1 N1 90.000(1) 9 . ?
N1 K1 N1 180.0 97_666 . ?
N1 K1 N1 90.0 5 . ?
N1 K1 N1 90.0 101_666 . ?
N1 C1 Cr1 180.0 . . ?
C1 N1 K1 180.0 . . ?

_refine_diff_density_max    0.161
_refine_diff_density_min   -0.307
_refine_diff_density_rms    0.051

_shelx_res_file
;
TITL pirkcr(cn)6_1620_rt_a.res in Fm-3m
    rt.res
    created by SHELXL-2018/3 at 16:05:00 on 27-Apr-2021
REM Old TITL PirKCr(CN)6_1620_rt in F-43m
REM SHELXT solution in Fm-3m
REM R1 0.223, Rweak 0.009, Alpha 0.018, Orientation as input
REM Formula found by SHELXT: C6 N6 K Cr
CELL 0.71073 12.3599 12.3599 12.3599 90 90 90
ZERR 4 0.0004 0.0004 0.0004 0 0 0
LATT 4
SYMM -X,-Y,+Z
SYMM -X,+Y,-Z
SYMM +X,-Y,-Z
SYMM +Z,+X,+Y
SYMM +Z,-X,-Y
SYMM -Z,-X,+Y
SYMM -Z,+X,-Y
SYMM +Y,+Z,+X
SYMM -Y,+Z,-X
SYMM +Y,-Z,-X
SYMM -Y,-Z,+X
SYMM +Y,+X,-Z
SYMM -Y,-X,-Z
SYMM +Y,-X,+Z
SYMM -Y,+X,+Z
SYMM +X,+Z,-Y
SYMM -X,+Z,+Y
SYMM -X,-Z,-Y
SYMM +X,-Z,+Y
SYMM +Z,+Y,-X
SYMM +Z,-Y,+X
SYMM -Z,+Y,+X
SYMM -Z,-Y,-X
SFAC C N K Cr H
UNIT 56 32 4 4 80

L.S. 12
PLAN  20
list 4
fmap 2
acta 50
OMIT 0 0 2

WGHT    0.080600    0.521000
FVAR       0.34884
CR1   4    0.500000    0.000000    0.500000    10.02083    0.04149    0.04149 =
         0.04149    0.00000    0.00000    0.00000
K1    3    0.500000    0.500000    0.500000    10.02083    0.05297    0.05297 =
         0.05297    0.00000    0.00000    0.00000
C1    1    0.500000    0.167972    0.500000    10.12500    0.07284    0.04888 =
         0.07284    0.00000    0.00000    0.00000
N1    2    0.500000    0.259994    0.500000    10.12500    0.12971    0.05104 =
         0.12971    0.00000    0.00000    0.00000
C2    1    0.348493    0.250000    0.250000    10.12500    0.07017    0.20141 =
         0.20141    0.02617    0.00000    0.00000
C3    1    0.308215    0.191785    0.191785    10.04167    0.09543    0.09543 =
         0.09543   -0.01490    0.01490    0.01490
N2    2    0.299319    0.200681    0.299319    10.04167    0.28616    0.28616 =
         0.28616    0.12298   -0.12298    0.12298
HKLF 4


REM  pirkcr(cn)6_1620_rt_a.res in Fm-3m
REM wR2 = 0.1057, GooF = S = 1.077, Restrained GooF = 1.077 for all data
REM R1 = 0.0318 for 146 Fo > 4sig(Fo) and 0.0352 for all 160 data
REM 19 parameters refined using 0 restraints

END

WGHT      0.0685      0.7239

REM Highest difference peak  0.161,  deepest hole -0.307,  1-sigma level  0.051
Q1    1   0.5000  0.1025  0.5000  10.12500  0.05    0.16
Q2    1   0.3243  0.2489  0.1757  10.50000  0.05    0.15
Q3    1   0.3386  0.1614  0.1614  10.16667  0.05    0.13
Q4    1   0.3368  0.1632  0.3368  10.16667  0.05    0.10
Q5    1   0.5272  0.1341  0.5000  10.50000  0.05    0.08
Q6    1   0.3045  0.1758  0.3937  11.00000  0.05    0.08
Q7    1   0.5000  0.3494  0.5000  10.12500  0.05    0.07
Q8    1   0.5495  0.2466  0.5495  10.50000  0.05    0.06
Q9    1   0.5441  0.1399  0.5441  10.50000  0.05    0.06
Q10   1   0.3994  0.1006  0.1006  10.16667  0.05    0.05
Q11   1   0.5000  0.2887  0.5000  10.12500  0.05    0.05
Q12   1   0.6177  0.3638  0.5000  10.50000  0.05    0.04
Q13   1   0.4315  0.2645  0.1756  11.00000  0.05    0.04
Q14   1   0.5780  0.3106  0.4220  10.50000  0.05    0.04
Q15   1   0.5000  0.2056  0.5540  10.50000  0.05    0.04
Q16   1   0.5689  0.1258  0.5689  10.50000  0.05    0.04
Q17   1   0.5000  0.3861  0.6139  10.25000  0.05    0.04
Q18   1   0.5000  0.1288  0.6105  10.50000  0.05    0.04
Q19   1   0.5000  0.3279  0.6022  10.50000  0.05    0.04
Q20   1   0.4410  0.1754  0.3672  11.00000  0.05    0.04
;
_shelx_res_checksum   49269

_shelx_hkl_file
;
  -1   1   1  651.94    8.05
  -1   1  -1  662.66    8.06
   0   2   0  720.87    9.14
   0  -2   0  695.40    9.14
   2   0   0  728.62    9.37
   0   0  -2  705.02    9.31
  -2   2   2  915.21   11.73
  -2  -2  -2  907.61   12.39
  -2   0  -2 4485.93   53.48
   2   2   0 4633.20   53.90
   2   0  -2 4614.69   53.64
  -2  -2   0 4650.13   53.94
   2   0   2 4641.98   53.36
   0   2   2 4675.54   53.94
   2   0   2 4650.07   53.49
  -2   0  -2 4517.10   53.37
   2   0  -2 4821.77   53.60
  -2   2  -2  898.38   11.39
   2  -2  -2  897.72   11.58
  -2  -2   2  879.10   11.86
   1  -1   3   75.45    2.34
  -1  -1  -3   76.08    2.38
  -3  -1  -1   81.01    2.08
  -1   1   3   81.66    2.42
   3   1  -1   81.04    2.52
  -1  -3  -1   80.87    2.41
   3  -1   1   79.70    1.45
  -3  -1  -1   76.78    2.38
   1   1  -3   74.15    2.35
   3   1   1   81.18    2.12
  -1   1  -3   77.52    2.26
   1  -3  -1   76.84    2.06
   3  -1  -1   80.19    1.59
   1   1   3   75.91    2.45
  -1  -1   3   81.76    1.63
   1   3   1   81.12    2.48
   1  -1  -3   77.16    2.34
   3   1   1   75.43    2.46
  -3  -1   1   78.58    2.41
  -3   3   3   65.36    2.20
  -3  -3  -3   67.89    2.60
   3  -1   3   51.13    1.84
  -3  -1  -3   52.61    1.93
  -3  -3  -1   52.73    2.11
  -3   3   1   55.54    1.43
  -1   3   3   53.42    2.14
  -3   1   3   52.15    1.92
   3   1  -3   50.54    1.99
   3   3  -1   53.66    2.25
   1   3   3   53.58    2.32
  -3  -1   3   51.24    1.94
   3  -1  -3   50.83    1.87
   3  -3  -1   52.48    1.40
   3   1   3   54.46    2.12
  -3   1  -3   52.66    1.83
   1  -3  -3   52.67    2.05
   3   3   1   49.68    2.21
  -3   3  -3   67.28    2.09
  -3  -3   3   70.80    2.46
   3  -3  -3   65.22    2.18
   0   4   0 9712.05  111.34
   4   0   0 9974.29  110.13
   0   0  -4 9763.63  111.83
   0  -4   0 9746.76  111.43
   4   0   0 9667.16  111.80
   0   0   4 9999.00  111.79
  -2   4   2  221.65    4.36
  -4  -2  -2  222.64    4.87
   2  -2   4  213.10    4.54
  -2  -2  -4  218.38    4.93
  -2  -4  -2  216.02    4.93
   2   2  -4  228.90    5.03
  -4   2   2  222.97    3.75
   4   2  -2  214.14    4.84
  -4  -2  -2  223.04    4.60
   4  -2   2  217.02    3.46
  -2   2   4  223.88    4.80
   4   0   2 2590.01   30.56
  -2   0  -4 2566.23   31.62
   4   0  -2 2584.71   31.72
  -4  -2   0 2555.25   31.96
  -2  -4   0 2586.35   31.93
   4   0   2 2552.30   31.54
  -4   0  -2 2562.49   30.54
   2   4   0 2544.49   31.84
   0  -4  -2 2576.05   31.63
   2   0   4 2563.27   31.62
   2  -4   0 2591.03   30.60
   0   2  -4 2596.46   31.82
  -2   0   4 2623.23   31.66
   2   0  -4 2560.62   31.76
   4   2   0 2614.73   31.91
   0  -2  -4 2551.34   31.92
   0   2   4 2606.48   31.90
   4   2   0 2601.85   31.30
  -2   4   0 2620.18   30.55
   2   0   4 2576.60   29.97
   2   0  -4 2568.32   30.35
  -2  -2   4  224.44    4.07
   2   2   4  227.83    5.10
  -4   2  -2  216.04    3.49
  -2   2  -4  219.59    4.61
   2  -2  -4  214.98    4.73
   4  -2  -2  222.87    3.79
  -4  -2   2  222.87    4.90
   2   4   2  229.01    5.09
   2  -4  -2  219.63    4.38
  -4  -4  -4  750.87   12.54
  -4   4   4  757.15   11.45
  -4  -4  -2 1543.76   21.15
  -2   4   4 1559.12   20.69
  -2  -4  -4 1551.86   21.38
  -4   2   4 1572.63   20.24
   4  -2   4 1538.88   19.85
  -4   4   2 1538.97   19.15
   4   2  -4 1554.75   20.35
  -4  -2  -4 1530.96   20.43
   4   0  -4 2533.02   31.38
   0   4   4 2546.98   32.19
   4   0   4 2547.93   31.29
   4   0  -4 2573.45   31.58
   4   4   0 2546.79   32.09
  -4   0  -4 2530.29   31.31
   4   0   4 2513.99   30.98
   2   4   4 1555.91   21.25
   4   2   4 1544.04   20.81
   4  -2  -4 1523.92   20.10
  -2   4  -4 1547.72   20.29
  -4   4  -2 1510.03   18.70
   4   4   2 1554.20   21.13
  -4  -2   4 1537.45   20.29
  -4   2  -4 1550.33   19.75
  -4  -4   2 1544.10   21.08
  -4   4  -4  752.53   11.01
   4   4   4  735.62   12.44
   4  -4  -4  741.89   11.34
  -4  -4   4  755.25   11.91
  -1  -1  -5  169.25    4.35
   5  -1   1  164.24    2.70
   5   1  -1  166.70    3.64
   5  -1   1  161.27    4.35
  -1   5   1  160.99    3.89
   1   1  -5  165.48    4.33
  -5  -1  -1  161.29    3.54
   5   1  -1  162.28    4.39
  -1   1   5  158.02    4.26
   1   5  -1  170.36    4.34
  -5  -1  -1  160.94    4.28
   1  -1   5  160.98    4.24
  -1  -5  -1  161.77    4.21
  -1   5  -1  163.86    3.90
  -5  -1   1  168.66    4.37
   5   1   1  164.67    4.38
   5   1   1  166.53    3.56
   1  -5  -1  155.63    3.82
   1   1   5  164.91    4.38
  -1  -1   5  167.36    4.34
   1  -1  -5  162.30    4.26
  -1   1  -5  163.07    4.21
   1   5   1  168.82    4.29
  -5   1  -1  160.97    2.68
   5  -1  -1  154.66    2.85
  -5   3   3   31.43    1.48
  -5  -3  -3   35.07    2.12
  -5  -3  -3   29.86    1.88
  -3   5   3   30.40    1.75
  -3  -5  -3   32.15    2.12
  -3   3   5   31.32    1.97
  -5  -3  -1   32.55    1.85
  -1   5   3   31.03    1.96
   5  -1   3   32.93    1.49
  -5  -1  -3   31.02    1.89
   5  -1   3   32.07    1.98
  -5  -3  -1   32.65    2.08
   3  -1   5   34.14    1.99
   1   3  -5   35.41    2.10
   3  -1   5   34.73    1.42
  -3   1   5   35.23    2.04
  -1  -5  -3   33.55    2.04
   3   5  -1   31.87    2.15
  -5  -1  -3   31.78    1.66
   3   1  -5   31.12    1.53
   3   1  -5   32.48    1.99
  -3  -1  -5   33.50    1.50
   5   3  -1   30.49    1.90
   5   1  -3   28.27    2.01
  -1   3   5   32.56    2.05
  -3  -5  -1   31.95    2.02
  -1  -3  -5   35.30    2.11
  -3  -1  -5   34.95    2.00
   1  -3  -5   30.31    1.94
   5   3   1   32.32    1.99
  -1   3  -5   30.33    1.90
   3   1   5   30.47    1.99
   1   3   5   30.96    2.13
   3  -5  -1   31.73    1.47
   1  -5  -3   37.20    1.99
   5  -3  -1   28.98    0.81
   3  -1  -5   31.26    1.92
   5  -1  -3   31.00    1.53
  -3   5  -1   31.82    1.46
  -5  -3   1   34.32    2.13
  -3   1  -5   32.35    1.82
   3   5   1   32.93    2.19
   5   1   3   33.72    1.78
   5   1   3   33.33    2.03
   5  -3  -3   29.33    1.44
   3  -3  -5   28.18    1.84
   3  -5  -3   30.54    1.71
  -5  -3   3   32.18    2.04
  -3   3  -5   30.27    1.79
  -5   3  -3   32.83    1.30
  -3  -3   5   30.09    1.67
   3   3   5   30.59    2.20
  -5  -5  -5   35.97    2.43
  -5   5   5   32.57    2.05
  -5  -5  -3   30.61    2.27
  -5  -5  -3   30.53    2.19
  -5  -3  -5   28.92    1.94
  -5  -3  -5   27.54    2.04
  -5   3   5   26.17    1.83
  -3   5   5   25.41    1.93
  -5   5   3   26.88    1.51
   5   1  -5   71.45    2.83
  -5  -5  -1   69.02    3.20
   5   5  -1   63.61    3.06
   5  -1   5   61.95    2.53
  -5   5   1   63.11    1.75
   5  -1   5   66.45    2.55
  -5  -5  -1   68.76    3.06
   5   1  -5   65.93    2.84
  -1   5   5   59.42    2.91
  -5  -1  -5   70.93    2.71
  -5   5  -1   64.21    1.58
   1   5   5   65.39    3.13
   5   5   1   68.02    3.15
  -5   1  -5   67.17    2.63
   5  -1  -5   65.88    2.71
   5   1   5   65.54    2.90
   5  -5  -1   67.28    1.79
  -5  -5   1   65.96    3.14
   5  -1  -5   63.27    2.76
  -5   5  -3   26.96    1.33
  -5  -3   5   25.68    1.85
  -5   3  -5   25.15    1.61
  -3   5  -5   28.49    1.86
   5  -3  -5   27.42    1.77
   5   3   5   28.95    2.25
  -5  -5   3   25.83    2.06
   3   5   5   25.06    2.23
  -5   5  -5   34.02    1.88
   5   5   5   30.83    2.57
   5  -5  -5   36.43    2.10
  -5  -5   5   33.89    2.37
   6   0   0 3605.29   44.28
   6   0   0 3578.25   41.71
   0   0   6 3558.06   44.23
   0   6   0 3559.73   43.73
   0   0  -6 3591.00   44.24
  -6  -2  -2  395.42    7.91
  -2  -2  -6  400.30    8.03
   2   6  -2  387.50    8.03
  -2   2   6  378.41    7.78
   6   2  -2  387.67    8.02
  -6  -2  -2  380.43    7.11
   6  -2   2  380.62    5.34
   2   2  -6  394.04    8.03
  -2  -6  -2  390.91    7.97
   2  -2   6  392.22    7.64
   6   0   2  799.30   11.14
  -2   0  -6  814.22   12.92
   0  -2  -6  828.25   13.15
  -2   0   6  801.74   12.88
   6   2   0  818.76   13.06
  -2   6   0  802.15   11.88
   2   0   6  811.19   12.82
  -6   0  -2  792.40   11.08
   6   0   2  796.86   12.87
   6   2   0  806.18   12.01
   6   0  -2  820.49   12.97
   2   6   0  815.37   12.97
  -6  -2   0  814.36   13.09
   0   6  -2  808.51   12.61
   0   2   6  826.65   13.12
   2   0  -6  809.74   10.56
   0   2  -6  815.08   13.04
   2   0  -6  808.06   13.02
   0  -6  -2  799.27   12.67
   6  -2  -2  379.98    5.82
   2  -6  -2  380.82    7.17
   2   2   6  385.54    7.94
   2  -2  -6  400.38    7.92
  -6   2  -2  381.50    5.31
  -6  -2   2  402.72    8.02
  -2   2  -6  403.64    7.82
  -2  -2   6  375.21    5.92
   6   2   2  394.28    7.87
   2   6   2  394.63    8.01
  -2   6  -2  392.09    7.16
  -6  -4  -4  921.00   14.84
  -4  -4  -6  877.54   14.00
  -6  -4  -4  924.75   14.96
  -6   4   4  912.87   13.08
  -4   6   4  906.36   13.82
  -4   4   6  916.75   14.36
  -2   6   4  292.73    6.48
  -6  -4  -2  296.86    6.73
  -6  -2  -4  292.95    6.58
   2   4  -6  291.31    7.00
   6   4  -2  293.39    6.80
  -2  -6  -4  289.87    7.00
  -6  -4  -2  294.34    7.02
  -2   4   6  295.38    6.84
  -4   6   2  290.53    5.58
  -6  -2  -4  295.61    6.39
   4   2  -6  299.89    6.97
   4   6  -2  302.18    7.16
  -6   4   2  286.80    4.51
  -4   2   6  293.03    6.54
   4  -2   6  291.85    6.36
   6  -2   4  286.45    6.46
   6   2  -4  280.95    6.65
  -4  -6  -2  288.19    6.96
  -4  -2  -6  282.49    5.76
   4  -2   6  283.30    5.39
   6  -2   4  291.34    5.36
   6   0  -4 1797.79   24.27
   4   6   0 1814.89   24.95
  -6  -4   0 1787.60   25.03
   6   4   0 1788.91   24.40
   0   4   6 1802.27   24.89
  -4   6   0 1799.72   22.28
   0   4  -6 1826.67   24.74
   4   0   6 1791.79   24.18
   0  -6  -4 1815.56   24.65
   6   0   4 1765.95   24.04
   0  -4  -6 1828.14   24.91
   4   0  -6 1789.73   24.46
   6   0   4 1751.16   23.13
  -4   0  -6 1763.74   24.17
   0   6   4 1783.74   24.54
   6   0  -4 1744.65   23.45
   4   0  -6 1758.25   22.95
   6   4   2  282.92    6.58
  -6   2  -4  279.30    5.27
   6  -2  -4  283.75    5.66
  -2   4  -6  307.92    6.70
  -6  -2   4  288.67    6.64
  -2  -4   6  276.23    5.44
   4   2   6  292.39    6.86
   4  -6  -2  271.84    5.49
  -4   6  -2  287.47    5.37
   2   4   6  297.60    7.14
  -6  -4   2  294.66    7.05
   4   6   2  287.52    7.00
  -4   2  -6  289.16    6.37
   2  -4  -6  292.64    6.74
   2  -6  -4  298.36    6.53
   4  -2  -6  284.17    6.47
   6   2   4  288.04    6.33
   4   4   6  911.18   15.20
  -4   4  -6  916.96   14.02
   6  -4  -4  876.82   12.84
  -6  -4   4  924.40   14.84
   4  -4  -6  926.73   14.40
  -6   4  -4  887.94   12.27
   6   4   4  907.09   14.76
  -4  -4   6  896.38   13.66
  -4   6  -4  873.53   13.22
   4  -6  -4  891.35   13.69
  -6   6   6  342.60    7.61
  -6   6   4  345.88    6.70
  -6  -4  -6  341.54    7.85
  -6   4   6  345.78    7.35
  -4   6   6  336.95    7.71
  -2   6   6  441.27    9.18
   6   6  -2  426.30    9.36
   6  -2   6  429.35    8.14
  -6  -2  -6  422.89    8.39
   6  -2   6  424.14    8.09
   6   2  -6  427.09    8.53
  -6   6   2  428.91    6.73
   6   0   6  702.52   11.75
   6   6   0  693.05   12.62
   6   0  -6  729.74   12.11
   0   6   6  700.56   12.70
  -6   6   0  642.01    8.71
   6   0  -6  710.04   11.73
   6   0   6  710.86   11.29
   6  -6  -2  412.28    6.62
   2   6   6  440.88    9.59
   6   2   6  421.24    8.92
  -6   6  -2  420.64    6.21
   6   6   2  433.23    9.35
  -2   6  -6  431.72    8.88
   6  -2  -6  425.36    8.44
  -6   2  -6  415.38    8.00
  -6   6  -2  423.85    6.17
  -6  -4   6  341.75    7.71
  -6   4  -6  336.58    6.94
   6  -4  -6  345.47    7.43
   4   6   6  363.91    8.78
  -6   6  -4  333.39    6.15
  -4   6  -6  344.66    7.50
  -4  -6   6  343.50    7.61
   6  -6  -4  326.68    6.57
   6   4   6  352.71    8.38
   6   6   6  328.86    8.76
  -6   6  -6  338.33    7.16
  -1  -1  -7  223.37    5.85
  -1  -7  -1  218.27    5.69
   7   1  -1  206.74    4.62
   1   1  -7  220.11    5.82
   7  -1   1  220.24    5.86
  -1   1   7  220.02    5.85
   7  -1   1  215.69    3.63
  -1  -1  -7  206.43    3.20
   1  -1   7  213.92    5.74
  -1   7   1  209.82    5.25
   7   1  -1  213.80    5.86
   1   7  -1  217.69    5.64
   1  -7  -1  220.04    5.38
   7   1   1  215.82    4.66
   7  -1  -1  215.39    3.85
   1   7   1  222.78    5.73
   7   1   1  215.24    5.82
  -1   1  -7  220.38    5.76
   7  -1  -1  210.76    5.85
   1  -1  -7  221.68    5.82
  -1   7  -1  212.41    5.27
   1   1   7  221.72    5.90
  -1  -1   7  210.55    5.76
  -7  -3  -3    9.36    1.35
   3   7  -3    8.43    1.81
  -3  -3  -7   10.24    1.24
  -3   7   3    8.84    1.38
  -3   3   7    9.34    1.68
  -7  -3  -1   51.87    2.89
   7  -1   3   52.66    2.85
   3   1  -7   55.94    1.93
   3   7  -1   56.58    3.07
  -1   3   7   53.72    3.00
   3   1  -7   52.14    2.87
   3  -1   7   49.36    2.77
  -3   1   7   56.67    2.98
   7  -1   3   52.23    1.88
   7   1  -3   58.42    3.07
  -3  -1  -7   50.60    1.77
  -7  -1  -3   51.58    2.26
   7   3  -1   54.46    2.62
  -1  -7  -3   55.59    2.90
  -3  -1  -7   54.67    2.87
   1   3   7   50.52    2.98
  -1   3  -7   59.65    2.94
   3   7   1   54.72    3.07
   3   1   7   53.51    2.96
   7  -1  -3   52.45    3.02
   3  -1  -7   55.05    2.86
  -7   1  -3   52.20    1.90
   7   1   3   55.27    2.98
   1  -3  -7   58.87    3.01
   7   1   3   51.43    2.29
  -3   7  -1   53.52    2.34
   7  -1  -3   51.73    2.06
  -1  -3   7   53.30    1.55
   7   3   1   55.16    2.61
   1  -7  -3   58.11    2.81
  -3   1  -7   57.37    2.88
   3  -7  -1   50.18    2.27
  -3  -3   7    8.33    0.98
   7  -3  -3    8.76    0.87
  -3   3  -7    9.99    1.46
  -7   3  -3    9.54    0.68
   3   3   7    7.47    1.66
   3  -3  -7    9.17    1.47
   3  -7  -3   10.10    1.28
  -3   7  -3   10.00    1.33
  -5   7   5   51.17    2.71
  -5  -5  -7   50.03    2.88
  -5   5   7   52.15    2.98
  -7   5   5   49.78    2.39
  -3   7   5   27.95    2.21
   7  -3   5   23.92    2.12
  -5   7   3   25.89    1.75
  -5  -3  -7   26.88    1.89
  -5   3   7   27.26    2.20
   7  -3   5   26.31    1.59
   5  -3   7   25.88    2.09
   5   7  -3   25.33    2.58
  -7   5   3   27.74    1.35
  -3   5   7   23.42    2.28
   5  -3   7   26.44    1.74
   7   5  -3   24.79    2.32
  -5   7   1   96.53    2.86
   5   7  -1  108.41    4.49
   5   1  -7   98.79    3.37
   5  -1   7  100.88    3.07
   5  -1   7   95.93    3.77
   7  -1   5  100.80    3.30
  -7  -1  -5  103.75    3.62
   7   1  -5   96.73    4.04
   7   1  -5  104.30    3.80
   7  -1   5  104.35    3.84
  -1   7   5   96.99    4.01
  -1   5   7  107.69    4.30
   7   5  -1   99.11    4.04
   7  -1  -5  106.26    4.11
   5  -1  -7   96.64    3.42
   7  -1  -5   96.75    3.42
  -5   7  -1  104.22    2.81
  -5   1  -7  100.47    3.78
   1   7   5   94.30    4.18
   5   7   1   97.01    4.25
   7   1   5  103.95    3.72
   1   5   7   94.97    4.19
   5   1   7  108.34    4.18
   5  -1  -7  102.91    4.01
   7   5   1   99.15    4.01
   7   1   5   96.78    3.86
  -5   3  -7   26.39    2.03
  -7   3  -5   22.61    1.44
  -5   7  -3   25.11    1.62
  -3   5  -7   29.36    2.21
  -3  -5   7   24.10    1.73
  -3   7  -5   27.35    1.99
   3  -7  -5   25.80    2.06
   7  -5  -3   23.07    1.26
   5  -3  -7   30.26    2.21
   5   3   7   22.43    2.28
   3   7   5   27.76    2.62
   7  -3  -5   24.04    1.73
   5  -7  -3   24.46    1.67
   7   3   5   26.89    2.24
  -7   5  -3   23.91    0.90
   3   5   7   23.52    2.48
   7  -5  -5   51.69    2.41
   5   5   7   44.72    3.31
  -7   5  -5   50.29    2.11
   7   5   5   52.65    3.31
  -5  -5   7   49.20    2.70
  -5   7  -5   50.70    2.54
   5  -7  -5   46.83    2.57
   5   7   5   45.72    3.24
  -5   5  -7   56.58    2.87
  -7   7   7   27.81    2.33
  -7   7   5   51.51    2.52
  -5   7   7   46.37    2.92
  -7   5   7   46.93    2.80
   7  -3   7   26.30    2.11
  -7   7   3   26.95    1.50
   7   7  -3   23.22    2.68
   7  -3   7   26.54    2.02
  -3   7   7   21.84    2.23
   7   1  -7   80.22    3.58
  -7   7   1   75.67    1.87
  -1   7   7   88.09    4.22
   7  -1   7   77.17    3.41
   7  -1   7   77.58    3.28
   7   7  -1   83.08    4.18
   7  -1  -7   83.42    3.74
   1   7   7   79.53    4.20
  -7   1  -7   76.65    3.31
  -7   7  -1   70.17    1.46
   7   1   7   76.18    3.58
   7   7   1   85.19    4.18
  -7   7  -3   25.42    1.21
   7   3   7   27.12    2.49
  -7   3  -7   24.64    1.93
   7  -7  -3   28.79    1.52
  -7   7  -3   27.12    1.26
   3   7   7   25.89    2.68
  -7   7  -5   48.58    2.21
   5   7   7   44.80    3.38
  -7   5  -7   47.91    2.55
   7  -7  -5   47.04    2.40
   7   5   7   46.41    3.34
   7   7   5   50.21    3.50
   7   7   7   30.77    3.08
   8   0   0 1437.05   18.46
   0   8   0 1415.15   20.71
   0   0   8 1462.77   21.53
   8   0   0 1438.46   21.63
   8  -2   2  221.04    6.36
   8   2  -2  222.75    6.40
  -8  -2  -2  221.37    5.34
   8   2  -2  220.50    5.43
   2   8  -2  226.22    6.36
  -2  -2  -8  220.81    4.09
   8  -2   2  209.63    3.37
  -2   2   8  227.68    6.36
   2  -2   8  217.26    6.11
   8   2   0  774.67   12.08
   8   0   2  770.56   11.18
   2   8   0  774.51   13.68
   8   0  -2  774.81   11.47
  -8   0  -2  753.64   11.13
   2   0  -8  767.67    9.91
   0  -8  -2  766.38   13.26
   0   8  -2  778.09   13.20
   8   2   0  762.45   13.70
   0   2   8  791.13   13.77
  -2   8   0  776.04   12.51
   8  -2   0  784.02   13.90
   2   0   8  780.85   13.57
  -2   0   8  778.46   13.65
   0   8   2  767.37   13.22
   8   0  -2  761.12   13.77
   8   0   2  797.14   13.69
  -2   8  -2  226.15    5.65
   8   2   2  216.30    6.35
   8  -2  -2  214.48    3.95
   2   2   8  230.76    6.50
   8  -2  -2  229.32    6.56
   2  -8  -2  230.76    5.78
   2   8   2  217.93    6.32
   4   8  -4  332.23    8.62
  -4   8   4  326.66    7.34
  -4   4   8  326.44    8.01
  -4  -4  -8  319.06    6.90
   8   2  -4  331.96    8.28
  -4   8   2  352.52    7.11
  -2   8   4  362.19    8.01
  -4  -2  -8  332.96    6.35
  -2   4   8  357.87    8.47
   8  -2   4  366.92    8.25
   8   4  -2  355.07    8.06
   4   8  -2  345.15    8.64
   8  -2   4  347.34    6.10
   4  -2   8  356.48    5.84
  -4   2   8  352.37    8.23
   4  -2   8  348.24    8.01
  -8  -2  -4  351.04    7.51
   0   8   4  680.04   12.71
   4   0   8  711.57   12.74
   0  -4   8  673.23    9.23
   8   0   4  702.31   11.01
   4   8   0  675.29   13.08
   8   4   0  703.94   12.17
  -4   8   0  687.29   11.00
   8   0  -4  675.34   11.24
   8   0   4  704.11   12.63
  -8   0  -4  682.18   10.87
   4   0  -8  705.93   10.59
   0   4   8  682.66   12.99
   8   0  -4  709.06   12.90
   8   2   4  351.76    7.46
   4  -8  -2  334.77    6.99
   2   4   8  350.15    8.67
   8  -2  -4  331.40    6.51
   8  -2  -4  361.15    8.58
  -8   2  -4  341.02    5.96
   4   8   2  340.12    8.58
   8   4   2  341.52    7.81
  -4   8  -2  351.98    6.91
  -2  -4   8  346.85    5.97
   4   2   8  358.13    8.52
   8  -4  -4  313.67    5.86
  -4   8  -4  321.09    6.97
   8   4   4  316.23    7.80
  -4  -4   8  316.45    6.49
   4   4   8  340.22    8.65
   4  -8  -4  318.46    7.16
  -6   6   8  202.21    6.25
  -6   8   6  214.96    6.03
  -8   6   6  206.32    5.43
   8   6  -4  234.53    7.21
   6   8  -4  226.24    7.36
   8  -4   6  219.83    6.55
  -4   8   6  230.15    6.49
  -6   4   8  235.28    6.63
  -8   6   4  238.00    4.86
  -6  -4  -8  226.69    6.20
  -6   8   4  224.70    5.58
  -4   6   8  225.12    6.76
   6  -4   8  234.23    5.72
   6  -2   8  259.61    5.75
   6   8  -2  248.19    7.45
  -6   8   2  249.52    5.29
   8   2  -6  243.78    6.88
  -2   6   8  244.56    7.12
  -6  -2  -8  239.61    5.93
   8  -2   6  245.63    5.76
   6  -2   8  251.42    6.64
  -2   8   6  254.45    7.08
   8  -2   6  258.60    6.69
   8   6  -2  238.07    7.12
   0   8   6  430.94    9.95
   6   0  -8  421.95    8.50
   0   6   8  417.33    9.95
   8   0   6  417.68    8.58
   6   8   0  426.70   10.02
   8   6   0  403.87    9.48
   6   0   8  424.83    9.32
   8   0  -6  427.40    8.93
  -8   0  -6  419.05    8.52
  -6   8   0  424.14    7.03
   8   0  -6  430.57    9.57
   8   0   6  439.68    9.11
   8  -2  -6  250.89    7.05
   6  -8  -2  236.23    5.20
   8  -2  -6  235.07    6.00
  -2  -6   8  245.82    5.60
   8   2   6  255.46    6.69
   6   2   8  238.54    7.04
   6  -2  -8  247.12    6.33
  -6   8  -2  247.71    4.96
   6   8   2  250.81    7.50
   8   6   2  244.90    7.18
   2   6   8  260.32    7.61
   2   8   6  249.87    7.44
  -8   4  -6  223.39    5.14
  -4  -6   8  231.44    5.92
  -8   6  -4  223.46    3.85
  -6   8  -4  238.82    5.31
   4   8   6  223.53    7.37
  -8   6  -4  222.16    3.83
   8   4   6  232.76    6.89
   8  -4  -6  213.08    5.58
   4   6   8  223.96    7.32
   6   4   8  243.49    7.32
   8  -6  -4  226.44    4.74
  -6   8  -4  219.73    5.20
   6  -8  -4  221.10    5.53
   6   8   6  208.19    7.28
   6   6   8  204.97    7.17
  -6   8  -6  198.16    5.50
   8   6   6  198.85    6.85
  -8   8   8   60.18    3.41
   8   8  -6   88.48    5.01
  -6   8   8   81.78    4.07
  -8   8   6   80.97    3.45
  -8   6   8   83.81    3.87
   8  -4   8  150.96    5.08
   8   8  -4  134.91    5.87
  -4   8   8  141.72    5.61
  -8   8   4  146.47    3.89
   8   2  -8   99.95    4.22
   8   8  -2   90.98    4.70
  -2   8   8   92.43    4.60
  -8   8   2   89.20    2.19
   8  -2   8   93.60    3.82
   8  -2   8   92.85    3.92
   0   8   8  282.47    8.34
   8   0   8  279.06    7.44
   8   8   0  276.45    8.32
   8   0  -8  283.11    7.50
   2   8   8   93.73    4.83
   8   2   8   91.39    4.29
   8  -2  -8   92.60    4.22
   8   8   2   94.49    4.75
   8   4   8  145.40    5.82
  -8   8  -4  139.71    3.15
   4   8   8  145.32    6.18
   8   6   8   88.58    4.87
   8   8   6   87.19    5.01
   6   8   8   86.68    5.03
   8   8   8   64.13    4.50
  -1   1   9    3.37    1.72
   1  -1   9    1.92    1.56
   9  -1   1    0.69    1.61
   9   1  -1    5.38    1.97
   9  -1   1    3.08    0.60
   9   1  -1    1.15    0.92
   1   9  -1    2.50    1.47
  -1   9   1    2.76    1.46
   9  -1  -1    2.16    0.59
  -1  -1   9    2.92    1.53
   1   9   1    1.23    1.55
   9   1   1    1.44    1.47
   9  -1  -1    2.07    1.67
  -1   9  -1    1.24    1.23
   1   1   9    1.00    1.54
   9  -1  -1    1.10    0.54
  -3   3   9   15.79    2.21
   3  -3   9   13.44    0.71
  -3  -3  -9   16.57    1.34
   9   3  -3   17.15    2.55
   9  -3   3   13.19    2.04
   9   3  -3   13.89    1.77
  -9  -3  -3   13.05    1.60
   3   9  -3   14.87    2.25
  -3   9   3   14.25    1.81
   3  -1   9    4.41    1.57
  -3   1   9    3.97    1.66
   9   1  -3    4.38    1.94
   9   3  -1    5.32    1.90
   1   9  -3    3.66    1.66
  -9  -1  -3    4.32    0.95
   9  -1   3    5.76    1.81
   9  -1   3    4.29    0.84
   9   3  -1    3.74    1.31
   3   9  -1    4.66    1.76
  -1   3   9    3.69    1.58
  -3   9  -1    2.78    1.21
   3   9   1    4.85    1.72
   9   3   1    2.98    1.32
   1   3   9    6.09    1.81
   9  -1  -3    2.48    1.75
  -9   1  -3    3.47    0.76
   9   1   3    3.33    1.07
  -1   9  -3    4.07    1.49
   3   1   9    3.50    1.75
   9   1   3    5.74    1.74
   3  -1  -9    5.60    0.90
   9  -1  -3    3.89    0.88
   9  -3  -3   15.04    1.01
  -3   9  -3   15.66    1.83
   3   3   9   18.96    2.49
  -5   5   9    2.56    1.55
  -5  -5  -9    2.47    1.06
  -5   9   5    2.39    1.21
   5   9  -5    5.41    2.02
  -5   3   9    1.15    1.32
   9  -3   5    3.19    1.57
   5  -3   9    4.03    1.54
  -5  -3  -9    0.35    0.89
   5  -3   9    2.16    0.86
  -5   9   3    2.79    1.11
  -3   9   5    2.01    1.30
   9   5  -3    1.46    1.38
   5   9  -3   -0.31    1.65
  -3   5   9    1.37    1.49
   5  -1   9    0.49    1.41
   9   1  -5    2.96    1.23
   9   1  -5    3.95    1.91
   9  -1   5    4.69    1.77
   5   1  -9    4.52    1.20
  -1   9   5    0.81    1.47
  -1   5   9    2.45    1.74
   9  -1   5    1.97    0.91
   5   9  -1    2.66    1.74
   9   5  -1    1.37    1.40
  -9  -1  -5    2.43    0.99
  -9   1  -5    1.91    0.82
  -1  -5   9    3.33    0.77
   5   9   1    1.20    1.56
   9   5   1    4.01    1.57
  -5   9  -1    1.78    0.92
   9  -1  -5    1.96    1.60
   1   9   5    1.39    1.68
   9   1   5    3.52    1.81
   9   1   5    1.10    1.15
   1   5   9    1.74    1.65
   5   1   9    0.30    1.52
   5  -1  -9    3.08    1.10
   9  -1  -5    2.80    1.04
   9  -5  -3    2.29    0.38
  -3  -5   9    0.87    0.75
  -9   3  -5    1.96    0.65
   9  -3  -5    1.64    0.80
   3   9   5    2.26    1.71
   9   3   5    1.71    1.40
   5  -9  -3    1.39    0.87
   3   5   9    0.83    1.53
   5   3   9    0.64    1.62
  -5   9  -3    2.41    1.00
  -5   9  -5    2.10    1.02
  -5   9  -5    3.45    1.18
   5   5   9    2.55    1.78
  -5  -5   9    3.50    1.08
  -7   7   9    5.40    1.59
  -7   9   7    3.31    1.37
  -7   5   9    2.68    1.41
   9  -5   7    1.26    1.43
   9   7  -5    2.93    1.76
   7   9  -5    2.16    1.89
  -5   9   7    3.29    1.45
  -7   9   5    2.18    1.07
   7  -5   9    0.95    1.08
  -5   7   9    4.07    1.68
   9  -3   7    0.88    0.97
   7  -3   9   -0.64    1.31
   7  -3   9    1.06    1.08
  -3   9   7   -0.86    1.45
   9   7  -3   -0.96    1.51
   9  -3   7    1.52    1.44
   7   9  -3    0.02    1.78
  -7   9   3    0.17    0.74
  -3   7   9    1.10    1.50
   9   1  -7    3.20    1.60
   7   1  -9    4.46    1.36
  -1   9   7    1.32    1.50
  -7   9   1    2.74    0.71
  -1   7   9    1.42    1.59
   7   9  -1    4.04    1.79
   9   7  -1    5.36    1.82
   9  -1   7    5.26    1.26
   9  -1   7    5.73    1.59
   7  -1   9    5.99    1.45
   7   9   1    2.28    1.57
   9   7   1    4.97    1.79
  -9   1  -7    3.33    0.97
  -7   9  -1    5.27    0.73
   7  -1  -9    5.09    1.37
   1   9   7    3.13    1.77
   1   7   9    2.30    1.69
   9   1   7    3.11    1.30
   9  -1  -7    5.93    1.83
   7   1   9    4.73    1.68
  -7   9  -3    0.47    0.67
   7  -3  -9    1.47    1.31
   9  -3  -7    0.21    1.50
   3   9   7    1.53    1.59
   9   3   7   -0.20    1.44
   3   7   9   -0.61    1.66
   7   3   9   -0.30    1.64
  -3  -7   9   -0.41    0.99
   9   7   5    0.78    1.59
   5   9   7    4.17    1.84
   9   5   7    2.87    1.66
  -7   9  -5    2.34    0.94
   5   7   9    0.46    1.74
   7   5   9    1.43    1.66
   7   9   7    3.78    2.05
   9   7   7    6.40    2.14
   7   7   9    1.83    1.79
   9   9  -7    0.95    1.59
   9  -7   9   -0.38    1.28
  -7   9   9    0.46    1.30
   9  -5   9   -1.34    1.30
   9   9  -5    0.51    1.58
  -5   9   9    1.78    1.60
   9  -3   9    3.23    1.33
   9  -3   9    4.98    1.55
  -3   9   9    4.01    1.78
   9   9  -3    4.58    1.96
   9  -1   9    2.96    1.37
   9   1  -9    0.81    1.54
  -1   9   9    0.41    1.65
   9  -1   9    1.07    1.28
   9   9  -1    1.21    1.47
   9   9   1    1.04    1.84
   9  -1  -9    0.51    1.33
   1   9   9   -0.51    1.84
   9   1   9    0.15    1.36
   9  -3  -9    2.19    1.51
   9   3   9    1.44    1.47
   5   9   9   -2.24    2.12
   9   5   9    0.18    1.71
   9   9   7    0.11    1.63
   7   9   9    0.56    1.90
   9   7   9   -1.01    1.72
   9   9   9    0.27    1.86
   0  10   0  309.44    7.95
   0   0  10  313.12    8.49
  10   0   0  321.09    8.62
  10  -2   2   50.93    3.53
  10   2  -2   54.43    2.82
   2  10  -2   52.12    3.50
  -2  -2 -10   49.29    1.40
  10   2  -2   50.57    3.67
  -2   2  10   48.69    3.47
   2  -2  10   47.59    3.37
  10  -2   0  224.21    7.10
  10   0   2  216.42    4.65
  10   0  -2  209.90    4.85
   0  10  -2  222.38    6.54
   2  10   0  213.77    6.74
  10   2   0  213.60    7.02
  10   2   0  207.54    5.42
   0   2  10  211.04    6.92
  -2  10   0  212.30    6.10
   2   0  10  219.12    6.95
  -2   0  10  228.38    7.03
  10   0   2  219.58    6.95
  10   0  -2  228.44    7.19
  10  -2  -2   49.69    3.52
  10   2   2   53.20    3.68
  -2  10  -2   47.92    3.00
  10  -2  -2   51.47    1.65
  10  -2  -2   48.73    1.65
   2   2  10   55.61    3.67
   2  10   2   53.19    3.53
  10   4  -4   82.76    4.15
   4  10  -4   89.48    4.76
  -4  10   4   90.99    3.98
  10  -4   4   86.36    4.57
  -4   4  10   79.42    4.28
   4  -4  10   82.37    2.24
  -4  -4 -10   85.10    3.22
   2  10  -4  109.28    5.02
  10   2  -4  115.03    4.33
  -2  10   4  111.73    4.66
 -10  -2  -4  111.55    4.11
  10   4  -2  111.31    4.44
   4  10  -2  114.46    5.11
  -2   4  10  106.07    4.99
  10  -2   4  105.07    2.81
  -4   2  10  115.71    5.08
   4  -2  10  115.22    4.92
  -4  10   2  112.00    4.22
  10   2  -4  119.47    5.25
  10  -2   4  113.20    4.97
   0  10  -4  166.49    5.92
 -10   0  -4  160.65    4.35
   4   0 -10  169.64    3.87
  10   0   4  164.14    4.50
   4  10   0  166.53    6.24
   0   4  10  159.71    6.13
  10   4   0  165.28    5.35
  10   0   4  166.54    5.99
   4   0  10  157.10    5.93
  10   0  -4  154.16    4.64
  -4  10   0  167.43    5.04
  10   0  -4  168.08    6.26
 -10   2  -4  116.34    2.93
  -2  10  -4  115.05    4.65
  10  -2  -4  117.79    5.26
   4  -2 -10  116.17    3.54
  10   2   4  116.62    5.06
  10  -2  -4  113.31    3.40
  -4  10  -2  113.45    4.08
   2   4  10  118.73    5.38
   4   2  10  113.26    5.14
   4  10   2  114.74    5.23
  10   2   4  118.32    4.25
  10   4   4   85.24    4.12
  -4  10  -4   90.92    3.85
   4   4  10   88.06    4.74
  10   6  -6   62.93    4.17
   6  10  -6   72.85    4.71
   6  -6  10   74.48    3.18
  -6  10   6   73.33    3.70
  -6   6  10   70.32    4.10
   4  10  -6  111.20    5.55
  10  -4   6  106.91    4.91
  10   6  -4  107.94    5.05
   6  10  -4  112.94    5.61
  -4  10   6  113.75    4.90
  -4   6  10  105.99    5.10
  -6   4  10  118.01    5.11
   6  -4  10  115.32    3.54
  -6  10   4  113.84    4.21
  10   2  -6   69.26    4.07
  -6  10   2   67.08    2.96
  -2  10   6   63.28    3.83
   6  10  -2   65.98    4.32
  -2   6  10   72.76    4.25
  10  -2   6   68.58    2.82
   6  -2  10   75.37    3.92
  10   6  -2   62.92    3.82
  10  -2   6   63.23    3.73
   0  10   6  201.75    6.89
  10   0   6  192.47    6.39
  10   0   6  198.19    5.59
   0   6  10  208.45    7.22
 -10   0  -6  192.67    5.44
   6   0 -10  196.31    5.25
   6  10   0  207.29    7.27
  10   6   0  197.40    6.55
   6   0  10  195.83    6.66
  10   0  -6  186.05    6.71
   6  -2 -10   69.39    3.19
  10  -2  -6   69.96    4.13
   2  10   6   70.50    4.30
  10   2   6   67.91    3.50
   2   6  10   76.31    4.49
   6   2  10   69.57    4.14
  -6  10  -2   63.73    2.77
   6  10   2   69.52    4.34
   4  10   6  116.14    5.63
  10   4   6  116.43    4.97
  -6  10  -4  115.38    3.98
   4   6  10  103.56    5.38
   6   4  10  111.42    5.37
  -6  10  -6   68.56    3.39
  10   6   6   70.02    4.27
   6   6  10   77.15    4.77
   6  10   6   82.96    5.00
  -8   8  10   20.64    2.47
  10   8  -8   27.36    3.25
   8  10  -8   26.70    3.48
  10   8  -6   50.98    4.10
  10  -6   8   50.35    3.55
  -6  10   8   49.99    3.45
  -6   8  10   50.39    3.67
  -8   6  10   54.46    3.68
   8  10  -6   62.74    4.66
  10   8  -4   41.32    3.60
   8  10  -4   39.32    3.70
  -4  10   8   33.46    3.05
  -4   8  10   40.81    3.40
   8  -4  10   37.22    2.50
  10  -4   8   41.11    3.19
  10   2  -8   70.84    4.08
  -2  10   8   59.07    4.05
   8  10  -2   63.32    4.35
  10   8  -2   61.82    4.18
  -2   8  10   60.44    4.18
  10  -2   8   61.54    3.61
  10  -2   8   66.28    3.25
   8  -2  10   65.50    3.74
   0   8  10   68.92    4.47
   8   0 -10   72.66    3.68
  10   0   8   73.34    3.73
   8  10   0   74.00    4.67
  10   8   0   65.69    4.25
   8   0  10   65.87    3.94
  10   0  -8   73.26    4.16
   0  10   8   65.76    4.36
   2  10   8   66.44    4.47
  10   2   8   62.28    3.78
   2   8  10   69.87    4.59
   8  10   2   66.24    4.40
  10   8   2   61.53    4.13
   8   2  10   73.58    4.32
   8  -2 -10   65.77    3.59
  10  -2  -8   65.89    4.06
   4  10   8   42.00    3.83
  10   4   8   43.57    3.45
   4   8  10   40.06    3.70
   8   4  10   41.75    3.56
  10  -4  -8   43.31    3.57
   8  -4 -10   46.34    3.34
   8  10   6   53.90    4.32
  10   8   6   53.88    4.14
   6  10   8   54.15    4.34
   6   8  10   50.66    4.24
   8   6  10   47.11    3.99
  10   6   8   47.90    3.87
   8  10   8   31.20    3.70
  10   8   8   29.50    3.41
  10  10  -6   25.94    3.46
  -6  10  10   21.68    2.78
  10  10  -4   32.83    3.53
  -4  10  10   29.02    3.17
  10  -2  10   21.89    2.33
  -2  10  10   20.04    2.80
  10  10  -2   21.35    2.86
   0  10  10   46.03    3.99
  10   0 -10   52.05    3.59
  10   0  10   46.98    3.43
  10  10   0   48.90    4.06
  10  -2 -10   23.05    2.66
   2  10  10   23.94    3.19
  10   2  10   24.47    2.82
  10  -4 -10   28.94    2.93
   4  10  10   28.34    3.45
  10   4  10   28.05    3.12
  10  10   6   27.19    3.41
   6  10  10   23.00    3.20
  10   6  10   26.07    3.23
  11  -1   1   56.65    1.81
   1  11  -1   52.71    3.54
  11   1  -1   56.83    2.64
  11   1  -1   57.75    3.89
  -1   1  11   52.86    3.73
  -1  11   1   62.94    3.59
   1  -1  11   62.17    3.91
  11  -1   1   59.01    3.93
  -1  11  -1   57.05    3.41
  11   1   1   53.58    3.77
   1   1  11   56.77    3.88
   1  11   1   50.96    3.46
  11  -1  -1   53.71    1.90
  11  -1  -1   56.53    1.94
  -1  -1  11   58.37    3.86
  11  -1  -1   60.13    4.04
  -3   3  11    7.37    2.19
  11   3  -3    6.89    2.23
  11  -3   3    5.87    1.88
  -3  11   3    5.04    1.53
  11   3  -3    4.90    1.35
   3  11  -3    6.41    1.87
  11  -3   1   26.17    2.93
  -3   1  11   29.89    2.95
  11   1  -3   25.75    2.93
  11  -1   3   27.34    1.47
  11   3  -1   27.22    2.30
  11  -1   3   32.59    3.08
  11   3  -1   31.86    3.24
   3  -1  11   32.32    3.00
  11   1  -3   28.97    2.04
   1  11  -3   30.14    2.77
   3  11  -1   29.99    3.03
  -1   3  11   30.14    3.01
   3  11   1   31.66    3.07
  11  -1  -3   26.42    1.62
  11   1   3   26.44    1.94
   3  -1 -11   26.41    1.16
  -1  11  -3   28.22    2.64
  11  -3  -1   27.46    2.99
  -3  11  -1   28.09    2.37
  11  -1  -3   34.96    3.28
  11   1   3   27.93    2.84
   1   3  11   29.74    3.08
   3   1  11   26.09    2.85
  11  -3  -3    6.98    2.02
  11   3   3    5.23    1.35
  -3  11  -3    6.95    1.57
   3   3  11    4.71    1.87
  -5   5  11   14.33    2.43
  11  -5   5   16.26    2.54
  11   5  -5   14.82    2.25
   5  11  -5   14.65    2.46
  -5  11   5   16.46    2.04
  11  -3   5   19.65    2.68
  -5   3  11   20.96    2.60
  11  -5   3   16.49    2.55
  11   3  -5   17.29    2.20
  -5  11   3   19.02    1.99
  -3  11   5   18.49    2.31
   3  11  -5   20.43    2.67
  11   5  -3   19.44    2.36
   5  11  -3   18.26    2.62
  -3   5  11   21.76    2.75
  11   1  -5   28.11    2.95
  -1  11   5   33.87    2.96
  11   5  -1   32.68    2.77
  11  -1   5   31.01    1.91
   5  -1  11   36.56    3.16
  11  -1   5   35.91    3.15
   1  11  -5   29.66    2.92
  -1   5  11   33.26    3.23
   5  11  -1   29.70    3.03
   5  11   1   34.43    3.24
   1  11   5   33.42    3.12
  11   1   5   30.64    2.27
   5  -1 -11   32.60    1.91
  11   5   1   30.85    2.76
  -5  11  -1   35.88    2.45
  11   1   5   31.67    3.04
  11  -1  -5   30.63    3.14
  -1  11  -5   29.42    2.82
   1   5  11   33.73    3.31
   5   1  11   34.08    3.13
  11  -3  -5   14.43    2.38
   5  -3 -11   19.22    1.72
   3  11   5   18.38    2.53
  11   3   5   21.44    2.26
  -3  11  -5   18.90    2.23
   3   5  11   18.37    2.67
   5   3  11   19.81    2.77
  -5  11  -3   12.82    1.62
  11   5   5   17.87    2.32
  -5  11  -5   20.63    2.06
   5   5  11   18.91    2.79
  -7   7  11    6.65    1.97
  11  -7   7    5.83    1.92
  11   7  -7   11.21    2.38
   7  11  -7    7.51    2.29
  -7   5  11   13.32    2.22
  11  -5   7   18.94    2.51
   5  11  -7   17.75    2.71
  11   7  -5   15.73    2.51
   7  11  -5   18.08    2.93
  -5  11   7   19.25    2.36
  -5   7  11   19.03    2.59
  11  -3   7   10.09    2.04
   3  11  -7   11.79    2.55
  -3  11   7    8.19    2.01
  11   7  -3    8.84    2.05
   7  11  -3   12.71    2.64
  -3   7  11   15.40    2.49
   7  11  -1   28.40    3.33
   7  -1  11   28.20    2.86
  11   7  -1   26.01    2.89
  11  -1   7   25.46    2.06
  -1  11   7   21.61    2.68
  11  -1   7   24.77    2.75
  -1   7  11   23.19    2.84
  11   1  -7   20.14    2.71
   7  11   1   27.44    3.20
  11   7   1   21.55    2.67
   7  -1 -11   25.77    2.17
  11  -1  -7   25.54    3.00
   1  11   7   25.60    3.01
  11   1   7   23.69    2.24
   1   7  11   28.99    3.25
   7   1  11   26.31    2.89
   7  -3 -11   12.48    1.79
  11  -3  -7   12.31    2.45
   3  11   7    8.85    2.35
  11   3   7   12.12    2.01
   3   7  11    6.53    2.06
   7   3  11   11.07    2.32
  11   7   5   16.01    2.44
  -5  11  -7   16.47    2.19
   5  11   7   13.27    2.49
  11   5   7   17.50    2.56
  11  -5  -7   17.34    2.66
   5   7  11   14.43    2.53
   7   5  11   11.19    2.31
   7  11   7   14.53    2.83
  11   7   7   12.10    2.47
   7   7  11    5.89    2.20
  -7   9  11    1.77    1.69
  11   9  -7   -0.46    1.86
  11  -5   9    3.78    1.66
  11   9  -5    4.85    2.23
   9  11  -5   -0.08    1.69
  -5  11   9    3.02    1.80
  -5   9  11   -1.29    1.80
  11  -3   9    1.94    1.54
  -3  11   9    0.30    1.67
  -3   9  11    0.65    1.96
   9  11  -3    0.87    1.80
  11   9  -3    3.92    2.08
   9  -1  11    2.26    1.61
   9  11  -1    4.17    1.92
  11   9  -1    5.28    1.90
  11   1  -9    5.14    1.89
  -1  11   9    5.38    2.20
  -1   9  11    2.33    1.67
   9  -1 -11    5.15    1.62
   9  11   1    7.61    2.49
  11   9   1    0.27    1.82
  11  -1  -9    7.69    2.09
   1  11   9    3.93    2.03
   1   9  11    1.74    1.88
  11   1   9    3.79    1.51
   9   1  11    2.45    1.68
  11  -3  -9    0.92    1.61
   3  11   9   -1.97    2.11
   3   9  11    1.25    2.00
  11   3   9    1.63    1.55
   9   3  11    3.02    1.69
   9  -3 -11    1.42    1.40
   9  -5 -11    2.76    1.57
  11   9   5    4.02    1.67
   5  11   9    4.41    2.39
  11   5   9    0.52    1.59
   5   9  11    5.65    2.41
  11  -5  -9    2.33    1.81
   9   5  11    1.75    1.89
  11   9   7    5.69    2.29
  11   7   9    2.35    1.75
   9   7  11    0.44    1.78
  -5  11  11    6.23    2.13
  -3  11  11    6.92    2.40
  11  11  -3    3.14    2.02
  11  11  -1    2.47    1.88
  -1  11  11    8.70    2.49
  11  11   1    6.85    2.27
   1  11  11    8.46    2.44
  11   1  11    8.34    2.02
  11   3  11    6.42    2.13
  11   5  11    8.89    2.29
   0  12   0  365.75    9.63
   0   0  12  386.90   10.42
  12   0   0  374.59   10.41
  12   2  -2  164.01    6.75
   2  12  -2  170.65    6.67
  12   2  -2  168.02    5.21
  -2   2  12  152.29    6.45
   2  -2  12  158.73    6.49
  12  -2   2  162.89    6.64
  12   0   2  182.08    4.45
  12   2   0  186.18    7.14
   0  12  -2  191.38    6.77
  12   0  -2  188.56    4.70
   2  12   0  178.70    6.84
  12   0   2  198.36    7.19
   0   2  12  185.30    7.13
  -2  12   0  191.46    6.38
   2   0  12  198.37    7.29
  12   2   0  189.20    5.42
  -2   0  12  182.82    7.06
  12   0  -2  197.14    7.48
  12  -2   0  196.87    7.35
  12  -2  -2  164.31    6.83
  12   2   2  166.76    5.06
  12   2   2  164.50    6.65
  -2  12  -2  161.32    5.89
   2   2  12  165.63    6.72
   2  12   2  167.25    6.63
  12  -4   4  114.60    5.67
  -4  12   4  113.38    5.02
  12   4  -4  105.48    4.85
   4  12  -4  124.18    6.05
  -4   4  12  120.96    5.85
  -4  12   2  110.27    4.73
  -2  12   4  120.84    5.31
  12   2  -4  114.38    4.47
  12  -4   2  120.70    5.79
   2  12  -4  116.95    5.64
  12   2  -4  112.54    5.65
   4  12  -2  117.72    5.79
  12   4  -2  113.20    4.82
  -2   4  12  111.71    5.64
  -4   2  12  115.39    5.57
   4  -2  12  107.09    5.33
  12  -2   4  109.42    5.42
  12   0  -4  206.59    5.47
   0  12  -4  197.81    7.12
  12  -4   0  215.54    7.83
  12   0   4  198.25    7.30
   4  12   0  189.55    7.42
   0   4  12  213.31    7.79
  12   4   0  202.58    6.36
   4   0  12  206.64    7.52
  12   0  -4  215.26    7.74
  12  -2  -4  122.99    5.95
  12   2   4  118.88    4.47
  -2  12  -4  102.50    4.91
  12  -4  -2  112.61    5.80
   2   4  12  122.13    5.93
  -4  12  -2  116.03    4.66
   4   2  12  117.33    5.77
   4  12   2  117.98    5.84
  12   4   4  124.04    5.09
  -4  12  -4  117.16    4.88
  12  -4  -4  121.07    6.03
   4   4  12  131.58    6.23
  12   6  -6   67.43    4.55
   6  12  -6   70.25    4.98
  12  -6   6   72.27    4.69
  -6  12   6   73.34    3.98
  -6   6  12   68.30    4.56
  12   4  -6   85.99    4.69
   4  12  -6   88.31    5.42
  12   6  -4   90.33    4.85
  -4  12   6   92.21    4.72
   6  12  -4   88.45    5.41
  -6  12   4   90.13    4.10
  12  -6   4   97.27    5.46
  -4   6  12   94.59    5.30
  -6   4  12   97.69    5.22
  12  -4   6   91.35    5.05
   2  12  -6  102.81    5.56
  -6  12   2  110.16    4.27
  -2  12   6  110.74    5.40
  12   2  -6  109.21    5.63
   6  12  -2  113.77    5.96
  12   6  -2  105.33    5.10
  -2   6  12  124.28    5.99
  12  -2   6   95.72    5.23
   6  -2  12   97.09    5.16
   0  12  -6  140.85    6.19
   0  12   6  147.26    6.38
  12   0   6  135.72    5.96
   0   6  12  147.24    6.65
   6  12   0  130.08    6.40
  12   6   0  135.33    5.73
   6   0  12  145.78    6.29
  12   0  -6  145.20    6.45
   2  12   6  105.79    5.64
  -2  12  -6  100.50    5.04
  12   2   6  104.30    4.52
   2   6  12  111.78    5.89
   6   2  12  108.58    5.59
   6  12   2  114.41    6.01
  12  -2  -6  105.27    5.61
  12   6   4   87.49    4.70
   4  12   6   89.24    5.38
  -4  12  -6   91.53    4.55
  12  -4  -6   85.52    5.20
  12   4   6   85.04    4.50
   4   6  12   88.10    5.43
   6   4  12   87.41    5.22
   6  12   6   78.28    5.28
  12   6   6   75.41    4.60
   6   6  12   74.98    5.14
  12  -8   8   22.88    2.91
  12  -6   8   40.96    3.67
  12   6  -8   36.97    3.63
  12   8  -6   37.90    3.70
  12  -8   6   41.28    3.90
  -6   8  12   36.90    3.62
   4  12  -8   50.68    4.37
  12   8  -4   54.58    4.19
   8  12  -4   48.56    4.26
  -4  12   8   44.80    3.73
  -4   8  12   41.10    3.82
  12  -4   8   48.37    3.72
   2  12  -8   56.07    4.43
  12   2  -8   47.90    3.83
  -2  12   8   51.73    4.11
   8  12  -2   51.48    4.29
  12  -2   8   48.06    3.78
  12   8  -2   45.81    3.78
  -2   8  12   61.62    4.48
   8  -2  12   50.68    3.81
   0  12  -8   77.13    4.91
   0  12   8   76.85    4.97
   0   8  12   71.21    4.93
  12   0  -8   74.02    4.73
   8  12   0   83.93    5.35
   8   0  12   78.95    4.70
  12   8   0   75.99    4.73
  -2  12  -8   53.33    3.96
   2  12   8   51.89    4.42
  12   2   8   58.11    3.64
   2   8  12   55.84    4.48
   8   2  12   48.99    4.00
   8  12   2   55.71    4.51
  12  -2  -8   49.23    4.04
  12  -4  -8   44.04    3.92
  -4  12  -8   50.24    3.62
   4  12   8   58.76    4.69
  12   4   8   41.88    3.48
   4   8  12   50.23    4.33
   8   4  12   44.97    3.99
  12  -6  -8   38.90    3.86
  12   8   6   37.74    3.73
  12   6   8   34.00    3.48
   8   6  12   41.31    3.91
  12   8   8   18.59    3.08
  -6  10  12   15.64    2.76
  -4  12  10   22.39    3.15
  -4  10  12   25.25    3.27
  12  10  -4   23.09    3.34
  12  10  -2   20.41    3.08
  -2  12  10   21.10    3.05
  -2  10  12   30.48    3.67
  10  12   0   39.09    4.02
  12  10   0   38.20    3.78
  12   0 -10   42.00    3.71
   0  10  12   43.34    4.10
  10   0  12   38.55    3.46
   0  12  10   42.76    4.16
  12  -2 -10   22.95    3.10
  10   2  12   28.12    3.26
  12   4  10   22.15    2.89
  10   4  12   27.31    3.29
  12  -4 -10   30.28    3.45
  12  -6 -10   20.39    3.14
  12   6  10   17.33    2.87
   1  13  -1    6.36    1.97
  -1   1  13    5.48    2.11
   1  -1  13    4.91    1.99
  13  -1   1    7.86    2.14
  13   1  -1    6.10    2.35
   1   1  13    6.38    2.17
  -1  13  -1    4.14    1.83
   1  13   1    5.35    1.97
  13  -1  -1    7.20    2.22
  13   1   1    7.52    2.34
  -3   3  13   -2.54    1.98
  -3  13   3    0.68    1.46
  13  -3   3   -0.04    1.76
   3  13  -3   -0.71    1.77
  13   3  -3    2.20    1.36
  -1   3  13   -0.69    1.80
   3  13  -1    0.32    1.65
   3  -1  13   -1.81    1.93
  -3   1  13    3.65    2.01
  13   3  -1    0.67    1.11
  13  -3   1    2.36    1.61
  13  -1   3    1.30    1.74
   1  13  -3    2.79    1.69
  13   1  -3    2.72    2.12
   3   1  13    3.20    1.84
  -3  13  -1    1.34    1.35
   3  13   1    1.86    1.71
  13  -3  -1    2.87    1.92
  13  -1  -3    2.49    2.00
  13   1   3    0.57    1.63
  -1  13  -3   -0.45    1.51
   1   3  13    1.50    1.92
  13  -3  -3    1.25    1.90
  13   3   3    0.79    1.14
   3   3  13   -0.76    1.64
  -3  13  -3    0.32    1.27
  -5   5  13    2.03    1.94
  13  -5   5    2.44    1.96
  -5  13   5    4.30    1.69
  13   5  -5    3.49    1.62
   5  13  -5    4.58    1.81
  -3   5  13   -0.51    1.87
  -5   3  13    1.43    1.97
  13  -3   5   -4.31    2.19
  -5  13   3    1.89    1.30
  -3  13   5    3.51    1.78
  13   3  -5    0.25    1.24
   3  13  -5    4.93    2.08
  13  -5   3    1.53    1.80
   5  13  -3    1.51    1.95
  13   5  -3    1.81    1.57
  13  -1   5    4.71    2.00
   5  13  -1    4.48    2.10
   5  -1  13    3.71    1.96
  13   5  -1    3.61    1.49
  13  -5   1    1.26    1.52
  -5  13   1    5.21    1.52
  -1  13   5    7.04    2.04
   1  13  -5    1.67    1.90
  13   1  -5    2.51    2.00
  -1   5  13    6.36    2.22
   5   1  13    6.99    2.11
  13  -5  -1    5.92    1.95
   5  13   1    2.64    1.92
  13  -1  -5    3.28    1.93
  13   1   5    6.19    2.13
   1  13   5    5.83    1.97
  -1  13  -5    3.79    1.77
   1   5  13    5.12    2.11
  -5  13  -3    0.73    1.19
  13  -3  -5    1.28    1.81
  13  -5  -3   -0.33    1.75
  13   5   3    0.17    1.30
   3  13   5    0.04    1.79
  13   3   5    0.58    1.22
  -3  13  -5    0.50    1.40
   3   5  13    0.53    1.83
   5   3  13    0.50    1.72
  13  -5  -5    6.02    2.10
  13   5   5    3.29    1.56
   5   5  13    5.29    2.15
  -7   7  13    2.32    1.82
  13  -7   7    1.69    1.78
  13   7  -7    2.67    1.84
  -5   7  13    4.31    1.91
  13   5  -7    0.18    1.52
  13  -7   5    4.46    2.05
  13  -5   7    2.87    1.96
  -5  13   7    3.61    1.71
  13   7  -5    2.69    1.85
  13  -7   3    2.82    2.08
  13  -3   7   -3.49    2.09
  13   3  -7    3.24    1.62
   3  13  -7   -1.34    1.75
  -3  13   7    0.88    1.69
   7  13  -3    4.64    2.36
  13   7  -3   -0.30    1.69
  -3   7  13    0.70    2.00
   7  -1  13    2.40    1.95
   7  13  -1    2.62    2.14
  13   7  -1    3.99    1.73
   1  13  -7    3.56    1.90
  -1  13   7    2.58    2.02
  13  -1   7    9.94    2.48
  13   1  -7    7.31    2.31
  -1   7  13    3.20    2.15
   7   1  13    4.13    1.76
   7  13   1    3.09    2.19
  13  -1  -7    6.11    2.01
   1  13   7    3.92    1.97
  -1  13  -7    2.31    1.96
   1   7  13    7.54    2.40
   3  13   7    4.33    2.22
  -3  13  -7   -1.00    1.71
   3   7  13    0.47    1.99
  13  -3  -7    0.10    1.72
   7   3  13    0.97    1.74
  13   7   5    9.16    2.16
  13   5   7    1.11    1.54
   7   5  13    5.48    2.20
  13  -5  -7    3.90    2.09
  13   7   7   -0.16    1.67
  13   5  -9    0.10    1.64
  -5   9  13    5.29    2.01
  13   9  -3    0.50    1.77
  -3  13   9   -0.83    1.87
  -3   9  13    0.83    1.84
   9  -1  13   -1.86    1.72
  13   9  -1    0.98    1.86
  13   1  -9    5.66    2.14
   1  13  -9    1.27    1.90
  -1  13   9   -1.22    1.90
  -1   9  13    4.67    2.11
   9   1  13    1.99    1.91
  13  -1  -9    0.29    1.78
  -1  13  -9    2.28    1.78
   1  13   9    4.73    2.25
  13  -3  -9   -0.67    1.89
  -3  13  -9   -1.88    1.83
   9   3  13    1.74    1.80
  13  -5  -9    0.22    1.79
  13   9   5    1.12    1.90
  14   0   0   47.26    4.11
   0  14   0   47.49    3.81
   0   0  14   48.24    4.13
   2  14  -2   24.40    3.14
  -2   2  14   25.02    3.15
  14  -2   2   21.68    2.99
  14   2  -2   20.91    3.01
   0  14  -2   34.32    3.34
   0   2  14   31.53    3.37
   2  14   0   35.50    3.51
  14   2   0   42.75    4.01
  14   0   2   38.56    3.75
  14   0  -2   39.33    3.96
   2   0  14   47.28    4.12
  -2  14   0   38.74    3.28
  14  -2   0   40.34    3.86
   2   2  14   25.58    3.30
  -2  14  -2   19.35    2.53
  14   2   2   27.41    3.42
  14  -2  -2   26.05    3.28
  -4   4  14   25.81    3.43
  -4  14   4   25.81    2.82
  14  -4   4   24.94    3.26
   4  14  -4   30.27    3.58
   4  14  -2   20.42    3.10
  -2   4  14   19.41    3.10
  14  -4   2   20.27    2.87
  14  -2   4   20.97    2.97
  14   2  -4   19.53    3.11
  -4  14   2   23.74    2.57
  -2  14   4   20.51    2.81
   2  14  -4   18.42    2.82
   0   4  14   38.08    3.86
   4   0  14   38.67    3.80
  14  -4   0   40.05    3.88
  14   0  -4   32.46    3.67
   4  14   0   33.62    3.47
   0  14   4   31.73    3.38
  14   0   4   36.79    3.69
   0  14  -4   34.37    3.46
   4   2  14   19.79    2.92
  -4  14  -2   18.26    2.35
  14  -4  -2   18.51    3.04
  14  -2  -4   18.81    3.00
  -2  14  -4   19.59    2.63
   2   4  14   24.09    3.29
  -4  14  -4   23.95    2.59
  14  -4  -4   25.07    3.43
   4   4  14   23.20    3.12
  14  -6   6   20.79    3.20
  -6   6  14   17.58    2.94
  14   6  -6   16.84    2.62
  -4   6  14   13.71    2.88
  14  -4   6   15.64    2.76
  14  -6   4   23.97    3.30
  -4  14   6   14.79    2.48
  14   6  -4   19.97    2.72
  -2   6  14   31.65    3.50
   6  14  -2   21.01    3.23
  14  -2   6   21.86    3.02
  14   6  -2   23.66    2.73
   6  -2  14   30.51    3.39
  14  -6   2   26.17    3.36
  14   2  -6   28.32    3.56
  -2  14   6   27.58    3.28
   2  14  -6   23.53    3.21
   6   0  14   31.34    3.51
   6  14   0   27.76    3.51
  14   6   0   27.61    2.88
  14   0   6   26.46    3.20
  14  -6   0   30.58    3.53
   0  14   6   25.62    3.30
   0  14  -6   29.07    3.34
  14   0  -6   33.37    3.75
   0   6  14   26.53    3.41
  14  -6  -2   28.18    3.44
  14  -2  -6   26.14    3.36
   2  14   6   29.30    3.51
  -2  14  -6   28.28    3.13
   2   6  14   31.84    3.79
   6   2  14   25.18    3.20
  14  -4  -6   18.69    2.97
  14   6   4   15.18    2.49
   6   4  14   22.05    3.25
  14  -4   8   16.81    2.65
  -4  14   8   11.19    2.38
  14   8  -4   14.01    2.57
  14   8  -2   10.26    2.31
   8  -2  14    9.08    2.21
  14  -2   8    9.33    2.43
  -2  14   8    8.29    2.35
   8   0  14   19.05    3.05
  14   8   0   20.04    2.82
   0  14   8   19.58    3.21
   0  14  -8   21.29    3.22
  14   0  -8   19.79    3.00
  14  -2  -8    7.91    2.35
  -2  14  -8    7.60    2.28
   8   2  14    3.62    2.06
  14   8   4   12.09    2.49
  -1   1  15    4.53    2.15
  15  -1   1    7.30    2.27
   1  15  -1    0.63    1.89
  15   1  -1    8.38    2.48
   1   1  15    4.19    2.08
  -1  15  -1    1.95    1.57
  15  -1  -1    7.90    2.39
  15   1   1    6.65    2.47
   3  15  -3    0.05    1.97
  -3   3  15    0.03    1.98
  15  -3   3   -0.15    1.90
  -3  15   3    2.59    1.83
   1  15  -3    0.02    1.75
  -1   3  15   -0.72    1.96
   3  -1  15    1.18    1.94
   3  15  -1    2.00    1.97
  15  -3   1    0.65    1.82
  15   1  -3   -0.47    1.99
  15  -1   3    1.82    1.95
   1   3  15    1.81    2.05
  -1  15  -3   -0.59    1.69
   3   1  15    0.20    1.83
  15  -1  -3    3.94    2.27
  -3  15  -1   -0.24    1.48
   3  15   1    2.04    2.01
  15   1   3    4.39    2.08
  15  -3  -1    0.21    1.75
   3   3  15    1.65    2.28
  -3  15  -3   -1.19    1.56
  15  -3   5    1.51    1.97
  -3  15   5    0.37    1.65
   5  -1  15    2.62    2.04
  -1  15   5    1.41    1.92
  15  -1   5    3.92    2.15
   1  15  -5    1.78    1.87
   5   1  15   -0.09    2.05
   1  15   5    4.65    2.27
  -1  15  -5    4.20    2.12
  -3  15  -5   -0.42    1.56
  -3  15   7   -2.47    1.94
   7  -1  15   -0.88    1.92
  -1  15   7   -1.84    2.10
  -1  15  -7    0.16    1.77
   0  16  -2   20.95    3.09
   2  16   0   23.74    3.26
  -2  16  -2   12.47    2.49
  -2  16   4   11.26    2.48
   0  16  -4   14.81    2.88
   0  16   4   14.49    2.70
  -2  16  -4   14.16    2.46
   0   0   0    0.00    0.00


TITL PirKCr(CN)6_1620_rt in F-43m
REM F-43m (#216 in standard setting)
CELL 0.71073  12.359878  12.359878  12.359878  90.0000  90.0000  90.0000
ZERR    8.00   0.000358   0.000358   0.000358   0.0000   0.0000   0.0000
LATT -4
SYMM -x,-y, z
SYMM -x, y,-z
SYMM  x,-y,-z
SYMM  z, x, y
SYMM  z,-x,-y
SYMM -z,-x, y
SYMM -z, x,-y
SYMM  y, z, x
SYMM -y, z,-x
SYMM  y,-z,-x
SYMM -y,-z, x
SYMM  y, x, z
SYMM -y,-x, z
SYMM  y,-x,-z
SYMM -y, x,-z
SYMM  x, z, y
SYMM -x, z,-y
SYMM -x,-z, y
SYMM  x,-z,-y
SYMM  z, y, x
SYMM  z,-y,-x
SYMM -z, y,-x
SYMM -z,-y, x
SFAC C N K Cr
UNIT 48.00 48.00 8.00 8.00
TREF
HKLF 4
END
_computing_structure_solution     'SHELXT 2014/5 (Sheldrick, 2014)'
;
_shelx_hkl_checksum   94627
